# Supplementary material for: Phylodynamics and Codon Usage Pattern Analysis of Broad Bean Wilt Virus 2
Source: Viruses. 2021 Jan 28;13(2):198. doi: 10.3390/v13020198 (PMC7912035; doi:10.3390/v13020198)
Supplement: Supplementary file 1 [file viruses-13-00198-s001.zip]

Archive with 3 entries (3 files):
- viruses-1048063-supppconv.pdf
- Table S3-RNA1.xlsx
- Table S4-RNA2.xlsx
