# Supplementary material for: Phylodynamics and Codon Usage Pattern Analysis of Broad Bean Wilt Virus 2
Source: Viruses. 2021 Jan 28;13(2):198. doi: 10.3390/v13020198 (PMC7912035; doi:10.3390/v13020198)
Supplement: Supplementary file 1 [file viruses-13-00198-s001.zip › Table S3-RNA1.xlsx]

## Sheet: Sheet1
title	T3s	C3s	A3s	G3s	CAI	CBI	Fop	Nc	GC3s	GC	L_sym	L_aa	Gravy	Aromo	SEQUENCES \ PARAMETERS	length	A	C	T	G	%A	%C	%T	%G	%G+C	%G+A	%G+T	%A+T	%A+C	%C+T	A1	C1	T1	G1	%A1	%C1	%T1	%G1	%G1+C1	%G1+A1	%G1+T1	%A1+T1	%A1+C1	%C1+T1	A2	C2	T2	G2	%A2
KJ789136-SG1-ChinaShandon	0.4129	0.2034	0.3074	0.3558	0.182	-0.151	0.333	50.78	0.422	0.434	1773	1868	-0.092024	0.103319	KJ789136-SG1-ChinaShandong-D.opposita-2011	5604	1555	942	1619	1488	27.748	16.8094	28.8901	26.5525	43.3619	54.3005	55.4425	56.6381	44.5575	45.6995	561	430	257	620	30.0321	13.758	23.0193	33.1906	46.9486	63.2227	56.2099	53.0514	43.7901	36.7773	576	582	386	324	30.8351
KC790225-XJP1-1-ChinaXinj	0.3824	0.2215	0.3223	0.3523	0.181	-0.141	0.34	51.97	0.435	0.438	1772	1868	-0.106638	0.102784	KC790225-XJP1-1-ChinaXinjiang-Pepper-2012	5604	1581	971	1566	1486	28.212	17.3269	27.9443	26.5168	43.8437	54.7288	54.4611	56.1563	45.5389	45.2712	567	428	255	618	30.3533	13.651	22.9122	33.0835	46.7345	63.4368	55.9957	53.2655	44.0043	36.5632	574	577	391	326	30.7281
KY606992-Anhui-ChinaAnhui	0.3978	0.2098	0.3459	0.3243	0.185	-0.152	0.334	50.5	0.405	0.43	1768	1868	-0.119433	0.104925	KY606992-Anhui-ChinaAnhui-Bean-2015	5604	1609	956	1584	1455	28.7116	17.0592	28.2655	25.9636	43.0228	54.6752	54.2291	56.9772	45.7709	45.3248	565	425	258	620	30.2463	13.8116	22.7516	33.1906	47.0021	63.4368	55.9422	52.9979	44.0578	36.5632	576	575	390	327	30.8351
KX234809-BR-SouthKoreaAnd	0.4248	0.1961	0.3206	0.3357	0.187	-0.144	0.337	50.07	0.402	0.428	1772	1868	-0.095503	0.103319	KX234809-BR-SouthKoreaAndong-D.opposita-2015	5604	1570	932	1634	1468	28.0157	16.631	29.1577	26.1956	42.8266	54.2113	55.3533	57.1734	44.6467	45.7887	560	429	257	622	29.9786	13.758	22.9657	33.2976	47.0557	63.2762	56.2634	52.9443	43.7366	36.7238	574	581	387	326	30.7281
KX686589-SN-SouthKorea-G.	0.4116	0.1959	0.3223	0.3529	0.193	-0.134	0.344	50.87	0.413	0.431	1771	1868	-0.104711	0.103854	KX686589-SN-SouthKorea-G.procumbens-2015	5604	1583	932	1606	1483	28.2477	16.631	28.6581	26.4632	43.0942	54.7109	55.1213	56.9058	44.8787	45.2891	564	426	258	620	30.1927	13.8116	22.8051	33.1906	47.0021	63.3833	55.9957	52.9979	44.0043	36.6167	580	579	388	321	31.0493
KU641565-BRI-SouthKorea-D	0.4248	0.1961	0.3206	0.3357	0.187	-0.144	0.337	50.07	0.402	0.428	1772	1868	-0.095503	0.103319	KU641565-BRI-SouthKorea-D.opposita-2015	5604	1570	932	1634	1468	28.0157	16.631	29.1577	26.1956	42.8266	54.2113	55.3533	57.1734	44.6467	45.7887	560	429	257	622	29.9786	13.758	22.9657	33.2976	47.0557	63.2762	56.2634	52.9443	43.7366	36.7238	574	581	387	326	30.7281
KT246495-DO-SouthKorea-D.	0.4185	0.1997	0.3243	0.3357	0.187	-0.146	0.337	50.47	0.405	0.429	1772	1868	-0.09743	0.102784	KT246495-DO-SouthKorea-D.opposita-2015	5604	1577	937	1624	1466	28.1406	16.7202	28.9793	26.1599	42.8801	54.3005	55.1392	57.1199	44.8608	45.6995	560	429	257	622	29.9786	13.758	22.9657	33.2976	47.0557	63.2762	56.2634	52.9443	43.7366	36.7238	576	581	387	324	30.8351
AF149425-B935-ChinaZhejia	0.3914	0.2069	0.3162	0.3663	0.18	-0.165	0.327	51.67	0.433	0.44	1772	1868	-0.125482	0.102784	AF149425-B935-ChinaZhejiang-Bean-1999	5604	1568	957	1572	1507	27.98	17.0771	28.0514	26.8915	43.9686	54.8715	54.9429	56.0314	45.0571	45.1285	562	425	260	621	30.0857	13.9186	22.7516	33.2441	47.1627	63.3298	55.9957	52.8373	44.0043	36.6702	576	572	393	327	30.8351
JX183225-RP3-SouthKorea-C	0.4033	0.2112	0.3277	0.3357	0.191	-0.122	0.351	51.8	0.414	0.433	1771	1868	-0.126606	0.103854	JX183225-RP3-SouthKorea-C.annuum-2007	5604	1586	960	1594	1464	28.3012	17.1306	28.444	26.1242	43.2548	54.4254	54.5682	56.7452	45.4318	45.5746	563	428	259	618	30.1392	13.8651	22.9122	33.0835	46.9486	63.2227	55.9957	53.0514	44.0043	36.7773	578	574	391	325	30.9422
KJ789403-Hunan-ChinaHunan	0.4011	0.2141	0.3328	0.3288	0.191	-0.136	0.343	51.2	0.412	0.433	1768	1868	-0.126927	0.104925	KJ789403-Hunan-ChinaHunan-Chilli-2013	5604	1591	966	1585	1462	28.3904	17.2377	28.2834	26.0885	43.3262	54.4789	54.3719	56.6738	45.6281	45.5211	566	421	263	618	30.2998	14.0792	22.5375	33.0835	47.1627	63.3833	55.621	52.8373	44.379	36.6167	575	574	388	331	30.7816
KC625499-P3-SouthKorea-P.	0.4048	0.2123	0.3319	0.3294	0.195	-0.105	0.361	51.75	0.411	0.432	1771	1868	-0.12591	0.10439	KC625499-P3-SouthKorea-P.sativum-2007	5604	1596	965	1589	1454	28.4797	17.2198	28.3547	25.9458	43.1656	54.4254	54.3005	56.8344	45.6995	45.5746	566	422	264	616	30.2998	14.1328	22.591	32.9764	47.1092	63.2762	55.5675	52.8908	44.4325	36.7238	579	574	390	325	30.9957
KC625498-P2-SouthKorea-P.	0.4064	0.2117	0.3299	0.3304	0.196	-0.104	0.362	51.76	0.411	0.432	1770	1868	-0.123662	0.103854	KC625498-P2-SouthKorea-P.sativum-2007	5604	1593	964	1591	1456	28.4261	17.202	28.3904	25.9814	43.1834	54.4076	54.3719	56.8166	45.6281	45.5924	566	421	264	617	30.2998	14.1328	22.5375	33.03	47.1627	63.3298	55.5675	52.8373	44.4325	36.6702	579	575	390	324	30.9957
KC625493-BB5-SouthKorea-B	0.4007	0.2136	0.3348	0.3278	0.191	-0.118	0.353	51.2	0.411	0.431	1772	1868	-0.124036	0.103854	KC625493-BB5-SouthKorea-Bean-2006	5604	1596	964	1590	1454	28.4797	17.202	28.3726	25.9458	43.1478	54.4254	54.3183	56.8522	45.6817	45.5746	564	427	259	618	30.1927	13.8651	22.8587	33.0835	46.9486	63.2762	55.9422	53.0514	44.0578	36.7238	577	574	391	326	30.8887
AB013615-MB7-Japan-Bean-1	0.3959	0.2095	0.325	0.3478	0.178	-0.156	0.33	50.59	0.422	0.433	1774	1868	-0.092827	0.103319	AB013615-MB7-Japan-Bean-1997	5604	1581	950	1596	1477	28.212	16.9522	28.4797	26.3562	43.3084	54.5682	54.8358	56.6916	45.1642	45.4318	563	431	256	618	30.1392	13.7045	23.0728	33.0835	46.788	63.2227	56.1563	53.212	43.8437	36.7773	574	583	386	325	30.7281
AB746938-Ty-Japan-G.trifl	0.4129	0.1966	0.3277	0.3418	0.185	-0.146	0.337	49.78	0.406	0.43	1772	1868	-0.105407	0.102784	AB746938-Ty-Japan-G.triflora-2012	5604	1588	942	1608	1466	28.3369	16.8094	28.6938	26.1599	42.9693	54.4968	54.8537	57.0307	45.1463	45.5032	568	422	264	614	30.4069	14.1328	22.591	32.8694	47.0021	63.2762	55.4604	52.9979	44.5396	36.7238	574	579	389	326	30.7281
JX575182-Am-ChinaShanxi-A	0.4245	0.1893	0.3111	0.3547	0.182	-0.153	0.333	49.87	0.41	0.43	1770	1868	-0.109154	0.102248	JX575182-Am-ChinaShanxi-A.macrocephala-2011	5604	1570	924	1625	1485	28.0157	16.4882	28.9971	26.4989	42.9872	54.5146	55.4961	57.0128	44.5039	45.4854	570	427	257	614	30.5139	13.758	22.8587	32.8694	46.6274	63.3833	55.7281	53.3726	44.2719	36.6167	576	577	390	325	30.8351
AB051386-IA-Japan-G.trifl	0.4049	0.2004	0.3262	0.3514	0.182	-0.146	0.337	50.44	0.415	0.431	1772	1868	-0.114561	0.102784	AB051386-IA-Japan-G.triflora-1999	5604	1590	937	1600	1477	28.3726	16.7202	28.551	26.3562	43.0764	54.7288	54.9072	56.9236	45.0928	45.2712	567	428	257	616	30.3533	13.758	22.9122	32.9764	46.7345	63.3298	55.8887	53.2655	44.1113	36.6702	580	578	386	324	31.0493
FN985164-XJ14-3-ChinaXinj	0.397	0.2175	0.324	0.3394	0.193	-0.125	0.349	50.85	0.422	0.434	1774	1868	-0.111135	0.103854	FN985164-XJ14-3-ChinaXinjiang-Tomato-2009	5604	1578	966	1594	1466	28.1585	17.2377	28.444	26.1599	43.3976	54.3183	54.6039	56.6024	45.3961	45.6817	559	434	256	619	29.9251	13.7045	23.2334	33.137	46.8415	63.0621	56.3704	53.1585	43.6296	36.9379	578	576	390	324	30.9422
AB050782-Phi-Philippines-	0.3944	0.2119	0.3243	0.3478	0.183	-0.137	0.341	51.4	0.424	0.435	1772	1868	-0.093844	0.103319	AB050782-Phi-Philippines-P.cablin-1998	5604	1573	950	1593	1488	28.0692	16.9522	28.4261	26.5525	43.5046	54.6217	54.9786	56.4954	45.0214	45.3783	558	432	256	622	29.8715	13.7045	23.1263	33.2976	47.0021	63.1692	56.424	52.9979	43.576	36.8308	573	582	383	330	30.6745
MK116519-LN-ChinaLiaoning	0.4149	0.1962	0.3333	0.3325	0.186	-0.126	0.35	49.73	0.4	0.43	1773	1868	-0.120664	0.10439	MK116519-LN-ChinaLiaoning-S.indicum-2017	5604	1593	936	1604	1471	28.4261	16.7024	28.6224	26.2491	42.9515	54.6752	54.8715	57.0485	45.1285	45.3248	563	429	261	615	30.1392	13.9722	22.9657	32.9229	46.8951	63.0621	55.8887	53.1049	44.1113	36.9379	573	568	388	339	30.6745
MH447988-AB1-SouthKoreaNa	0.4027	0.2075	0.3355	0.3344	0.186	-0.135	0.344	51.74	0.409	0.433	1773	1868	-0.098983	0.10546	MH447988-AB1-SouthKoreaNaju-A.bidentata-2017	5604	1584	958	1592	1470	28.2655	17.0949	28.4083	26.2313	43.3262	54.4968	54.6395	56.6738	45.3605	45.5032	553	424	265	626	29.6039	14.1863	22.6981	33.5118	47.6981	63.1156	56.2099	52.3019	43.7901	36.8844	574	578	389	327	30.7281
NC-003003-ME-Singapore-M.	0.396	0.21	0.3424	0.3273	0.188	-0.122	0.352	52.27	0.408	0.436	1770	1868	-0.105353	0.104925	NC-003003-ME-Singapore-M.erythrochlamys-1991	5604	1590	968	1573	1473	28.3726	17.2734	28.0692	26.2848	43.5582	54.6574	54.354	56.4418	45.646	45.3426	557	419	267	625	29.818	14.2934	22.4304	33.4582	47.7516	63.2762	55.8887	52.2484	44.1113	36.7238	566	573	393	336	30.2998
AF225953-ME-Singapore-M.e	0.396	0.21	0.3424	0.3273	0.188	-0.122	0.352	52.27	0.408	0.436	1770	1868	-0.105353	0.104925	AF225953-ME-Singapore-M.erythrochlamys-1991	5604	1590	968	1573	1473	28.3726	17.2734	28.0692	26.2848	43.5582	54.6574	54.354	56.4418	45.646	45.3426	557	419	267	625	29.818	14.2934	22.4304	33.4582	47.7516	63.2762	55.8887	52.2484	44.1113	36.7238	566	573	393	336	30.2998
KT380022-RP1-SouthKorea-C	0.3971	0.2112	0.3365	0.3373	0.192	-0.116	0.355	51.83	0.414	0.434	1774	1868	-0.094165	0.10546	KT380022-RP1-SouthKorea-C.annuum-2013	5604	1591	967	1581	1465	28.3904	17.2555	28.212	26.142	43.3976	54.5325	54.354	56.6024	45.646	45.4675	557	421	269	621	29.818	14.4004	22.5375	33.2441	47.6445	63.0621	55.7816	52.3555	44.2184	36.9379	575	579	389	325	30.7816
KT380020-PAP1-SouthKorea-	0.3948	0.2179	0.3424	0.3226	0.191	-0.108	0.359	53.03	0.41	0.434	1774	1868	-0.098929	0.10439	KT380020-PAP1-SouthKorea-C.annuum-2013	5604	1596	977	1576	1455	28.4797	17.434	28.1228	25.9636	43.3976	54.4433	54.0864	56.6024	45.9136	45.5567	555	420	270	623	29.7109	14.454	22.4839	33.3512	47.8051	63.0621	55.8351	52.1949	44.1649	36.9379	573	578	388	329	30.6745
JX183233-RP7-SouthKorea-C	0.3992	0.2064	0.3309	0.3415	0.188	-0.132	0.345	52.03	0.415	0.437	1773	1868	-0.094914	0.10546	JX183233-RP7-SouthKorea-C.annuum-2011	5604	1569	964	1586	1485	27.9979	17.202	28.3012	26.4989	43.7009	54.4968	54.8001	56.2991	45.1999	45.5032	548	423	269	628	29.3362	14.4004	22.6445	33.6188	48.0193	62.955	56.2634	51.9807	43.7366	37.045	570	577	392	329	30.5139
JX183231-RP6-SouthKorea-C	0.3955	0.2165	0.3319	0.336	0.191	-0.116	0.355	52.59	0.418	0.436	1774	1868	-0.096467	0.104925	JX183231-RP6-SouthKorea-C.annuum-2010	5604	1581	974	1579	1470	28.212	17.3804	28.1763	26.2313	43.6117	54.4433	54.4076	56.3883	45.5924	45.5567	554	421	269	624	29.6574	14.4004	22.5375	33.4047	47.8051	63.0621	55.9422	52.1949	44.0578	36.9379	574	579	388	327	30.7281
JX183229-RP5-SouthKorea-C	0.4059	0.208	0.3255	0.3421	0.191	-0.12	0.352	51.23	0.415	0.433	1775	1868	-0.088384	0.10546	JX183229-RP5-SouthKorea-C.annuum-2009	5604	1572	954	1604	1474	28.0514	17.0236	28.6224	26.3026	43.3262	54.354	54.9251	56.6738	45.0749	45.646	554	427	263	624	29.6574	14.0792	22.8587	33.4047	47.4839	63.0621	56.2634	52.5161	43.7366	36.9379	574	582	386	326	30.7281
JX183223-RP2-SouthKorea-C	0.3958	0.2139	0.3238	0.3468	0.187	-0.131	0.346	52.23	0.424	0.439	1774	1868	-0.101231	0.105996	JX183223-RP2-SouthKorea-C.annuum-2007	5604	1563	969	1582	1490	27.8908	17.2912	28.2298	26.5882	43.8794	54.4789	54.818	56.1206	45.182	45.5211	550	424	267	627	29.4433	14.2934	22.6981	33.5653	47.8587	63.0086	56.2634	52.1413	43.7366	36.9914	572	577	388	331	30.621
JX183221-RP1-SouthKorea-C	0.3978	0.2112	0.3372	0.3357	0.192	-0.116	0.355	51.92	0.413	0.434	1774	1868	-0.094165	0.10546	JX183221-RP1-SouthKorea-C.annuum-2007	5604	1592	967	1582	1463	28.4083	17.2555	28.2298	26.1064	43.3619	54.5146	54.3362	56.6381	45.6638	45.4854	557	421	269	621	29.818	14.4004	22.5375	33.2441	47.6445	63.0621	55.7816	52.3555	44.2184	36.9379	575	579	389	325	30.7816
KC625505-SP-SouthKorea-S.	0.3938	0.2185	0.3392	0.3296	0.194	-0.113	0.356	53.48	0.415	0.434	1774	1868	-0.100054	0.104925	KC625505-SP-SouthKorea-S.oleracea-2007	5604	1597	976	1573	1458	28.4975	17.4161	28.0692	26.0171	43.4333	54.5146	54.0864	56.5667	45.9136	45.4854	556	418	270	624	29.7645	14.454	22.3769	33.4047	47.8587	63.1692	55.7816	52.1413	44.2184	36.8308	578	580	387	323	30.9422
KC625504-SP2-SouthKorea-S	0.4034	0.211	0.3402	0.3265	0.195	-0.114	0.357	51.4	0.406	0.431	1773	1868	-0.107655	0.10546	KC625504-SP2-SouthKorea-S.oleracea-2007	5604	1597	959	1593	1455	28.4975	17.1128	28.4261	25.9636	43.0764	54.4611	54.3897	56.9236	45.6103	45.5389	556	429	260	623	29.7645	13.9186	22.9657	33.3512	47.2698	63.1156	56.3169	52.7302	43.6831	36.8844	577	575	391	325	30.8887
KC625503-SP1-SouthKorea-S	0.4027	0.2116	0.3407	0.3254	0.195	-0.112	0.358	51.41	0.406	0.431	1773	1868	-0.10621	0.10546	KC625503-SP1-SouthKorea-S.oleracea-2007	5604	1597	960	1592	1455	28.4975	17.1306	28.4083	25.9636	43.0942	54.4611	54.3719	56.9058	45.6281	45.5389	556	429	260	623	29.7645	13.9186	22.9657	33.3512	47.2698	63.1156	56.3169	52.7302	43.6831	36.8844	576	575	391	326	30.8351
KC625502-PAP3-SouthKorea-	0.4015	0.2025	0.3431	0.3315	0.19	-0.132	0.345	51.77	0.404	0.433	1775	1868	-0.100803	0.10546	KC625502-PAP3-SouthKorea-C.annuum-2010	5604	1592	956	1588	1468	28.4083	17.0592	28.3369	26.1956	43.2548	54.6039	54.5325	56.7452	45.4675	45.3961	550	422	271	625	29.4433	14.5075	22.591	33.4582	47.9657	62.9015	56.0493	52.0343	43.9507	37.0985	573	577	388	330	30.6745
KC625501-PAP2-SouthKorea-	0.3966	0.2157	0.337	0.3296	0.193	-0.105	0.362	51.74	0.413	0.434	1774	1868	-0.096413	0.10546	KC625501-PAP2-SouthKorea-C.annuum-2010	5604	1587	968	1587	1462	28.3191	17.2734	28.3191	26.0885	43.3619	54.4076	54.4076	56.6381	45.5924	45.5924	555	429	261	623	29.7109	13.9722	22.9657	33.3512	47.3233	63.0621	56.3169	52.6767	43.6831	36.9379	572	577	391	328	30.621
KC625500-PAP1-SouthKorea-	0.3951	0.2187	0.3416	0.3226	0.191	-0.107	0.36	53.07	0.411	0.434	1774	1868	-0.100589	0.10439	KC625500-PAP1-SouthKorea-C.annuum-2010	5604	1596	978	1576	1454	28.4797	17.4518	28.1228	25.9458	43.3976	54.4254	54.0685	56.6024	45.9315	45.5746	555	420	270	623	29.7109	14.454	22.4839	33.3512	47.8051	63.0621	55.8351	52.1949	44.1649	36.9379	574	578	388	328	30.7281
KC625497-GP5-SouthKorea-C	0.4045	0.2094	0.3319	0.3357	0.192	-0.117	0.355	51.58	0.412	0.434	1773	1868	-0.108512	0.106531	KC625497-GP5-SouthKorea-C.annuum-2012	5604	1580	962	1591	1471	28.1941	17.1663	28.3904	26.2491	43.4154	54.4433	54.6395	56.5846	45.3605	45.5567	552	424	267	625	29.5503	14.2934	22.6981	33.4582	47.7516	63.0086	56.1563	52.2484	43.8437	36.9914	576	576	389	327	30.8351
KC625496-GP4-SouthKorea-C	0.4045	0.2094	0.3319	0.3357	0.192	-0.117	0.355	51.58	0.412	0.434	1773	1868	-0.108512	0.106531	KC625496-GP4-SouthKorea-C.annuum-2012	5604	1580	962	1591	1471	28.1941	17.1663	28.3904	26.2491	43.4154	54.4433	54.6395	56.5846	45.3605	45.5567	552	424	267	625	29.5503	14.2934	22.6981	33.4582	47.7516	63.0086	56.1563	52.2484	43.8437	36.9914	576	576	389	327	30.8351
KC625495-GP2-SouthKorea-C	0.4038	0.2101	0.3321	0.336	0.192	-0.116	0.355	51.55	0.412	0.434	1773	1868	-0.109047	0.107066	KC625495-GP2-SouthKorea-C.annuum-2012	5604	1580	962	1591	1471	28.1941	17.1663	28.3904	26.2491	43.4154	54.4433	54.6395	56.5846	45.3605	45.5567	552	425	266	625	29.5503	14.2398	22.7516	33.4582	47.6981	63.0086	56.2099	52.3019	43.7901	36.9914	576	576	389	327	30.8351
KC625494-BB9-SouthKorea-B	0.4026	0.2112	0.3363	0.3307	0.191	-0.124	0.351	51.4	0.409	0.431	1774	1868	-0.099572	0.104925	KC625494-BB9-SouthKorea-Bean-2006	5604	1590	959	1597	1458	28.3726	17.1128	28.4975	26.0171	43.1299	54.3897	54.5146	56.8701	45.4854	45.6103	556	432	257	623	29.7645	13.758	23.1263	33.3512	47.1092	63.1156	56.4775	52.8908	43.5225	36.8844	575	576	393	324	30.7816
KC625492-BB2-SouthKorea-B	0.3936	0.2197	0.3392	0.3286	0.194	-0.113	0.357	51.81	0.415	0.433	1774	1868	-0.095503	0.10546	KC625492-BB2-SouthKorea-Bean-2006	5604	1594	970	1584	1456	28.444	17.3091	28.2655	25.9814	43.2905	54.4254	54.247	56.7095	45.753	45.5746	556	430	259	623	29.7645	13.8651	23.0193	33.3512	47.2163	63.1156	56.3704	52.7837	43.6296	36.8844	575	579	390	324	30.7816
JX183227-RP4-SouthKorea-C	0.3981	0.214	0.3394	0.3257	0.196	-0.103	0.362	53.42	0.409	0.435	1774	1868	-0.103801	0.10546	JX183227-RP4-SouthKorea-C.annuum-2007	5604	1585	979	1580	1460	28.2834	17.4697	28.1941	26.0528	43.5225	54.3362	54.247	56.4775	45.753	45.6638	550	421	273	624	29.4433	14.6146	22.5375	33.4047	48.0193	62.848	55.9422	51.9807	44.0578	37.152	571	575	392	330	30.5675
AB023484-IP-Japan-C.annuu	0.4019	0.2091	0.3372	0.331	0.189	-0.123	0.351	51.59	0.408	0.433	1775	1868	-0.091649	0.105996	AB023484-IP-Japan-C.annuum-1998	5604	1583	961	1594	1466	28.2477	17.1485	28.444	26.1599	43.3084	54.4076	54.6039	56.6916	45.3961	45.5924	551	424	266	627	29.4968	14.2398	22.6981	33.5653	47.8051	63.0621	56.2634	52.1949	43.7366	36.9379	572	580	388	328	30.621
	0.402509	0.209005	0.331316	0.336414	0.18914	-0.127093	0.348256	51.4816	0.412581	0.43314	1772.58	1868	-0.105063	0.104564	#DIV/0!	5604	1584.51	958.163	1592.4	1468.93	28.2747	17.0978	28.4153	26.2122	43.31	54.4868	54.6275	56.69	45.3725	45.5132	558.395	425.326	262.721	621.558	29.8927	14.0643	22.769	33.274	47.3383	63.1667	56.043	52.6617	43.957	36.8333	574.698	577.14	389.116	327.047	30.7654
	0.00912278	0.007438	0.00887967	0.0101488	0.00462695	0.0161228	0.0097005	0.914538	0.00745856	0.00266888	1.72147	0	0.0109692	0.00118964	#DIV/0!	0	11.0591	14.0101	16.0344	12.0917	0.197343	0.250001	0.286124	0.215769	0.26587	0.141062	0.373206	0.26587	0.373206	0.141062	5.73685	4.12727	5.23871	3.61414	0.307112	0.280445	0.220946	0.193477	0.415049	0.147282	0.25546	0.415049	0.25546	0.147282	2.99631	3.09824	2.22763	3.53859	0.160402
[truncated: 24 more columns]
