# Supplementary material for: Phylodynamics and Codon Usage Pattern Analysis of Broad Bean Wilt Virus 2
Source: Viruses. 2021 Jan 28;13(2):198. doi: 10.3390/v13020198 (PMC7912035; doi:10.3390/v13020198)
Supplement: Supplementary file 1 [file viruses-13-00198-s001.zip › Table S4-RNA2.xlsx]

## Sheet: Sheet1
title	T3s	C3s	A3s	G3s	CAI	CBI	Fop	Nc	GC3s	GC	L_sym	L_aa	Gravy	Aromo	SEQUENCES \ PARAMETERS	length	A	C	T	G	%A	%C	%T	%G	%G+C	%G+A	%G+T	%A+T	%A+C	%C+T	A1	C1	T1	G1	%A1	%C1	%T1	%G1	%G1+C1	%G1+A1	%G1+T1	%A1+T1	%A1+C1	%C1+T1	A2	C2	T2	G2	%A2
KJ789137-SG1-ChinaShandon	0.4248	0.2245	0.2946	0.3051	0.202	-0.092	0.368	51.93	0.411	0.438	1015	1057	-0.172659	0.118259	KJ789137-SG1-ChinaShandong-D.opposita-2011	3171	866	599	916	790	27.31	18.8899	28.8868	24.9133	43.8032	52.2233	53.8001	56.1968	46.1999	47.7767	320	240	159	338	30.2744	15.0426	22.7058	31.9773	47.0199	62.2517	54.6831	52.9801	45.3169	37.7483	315	309	246	187	29.8013
JF704084-Pa-SouthKorea-Pe	0.4256	0.2168	0.332	0.2782	0.208	-0.084	0.374	53.29	0.383	0.431	1017	1057	-0.157143	0.118259	JF704084-Pa-SouthKorea-Pepper-2001	3171	886	599	917	769	27.9407	18.8899	28.9183	24.251	43.141	52.1917	53.1693	56.859	46.8307	47.8083	311	238	167	341	29.4229	15.7994	22.5166	32.2611	48.0605	61.684	54.7777	51.9395	45.2223	38.316	317	310	244	186	29.9905
MH447989-AB1-SouthKoreaNa	0.4174	0.2244	0.3534	0.2589	0.209	-0.084	0.374	51.43	0.376	0.426	1017	1057	-0.161779	0.117313	MH447989-AB1-SouthKoreaNaju-A.bidentata-2017	3171	907	595	913	756	28.603	18.7638	28.7922	23.8411	42.6049	52.444	52.6332	57.3951	47.3668	47.556	310	241	161	345	29.3283	15.2318	22.8004	32.6395	47.8713	61.9678	55.4399	52.1287	44.5601	38.0322	321	313	241	182	30.369
NC-003004-ME-Singapore-M.	0.4311	0.2202	0.3119	0.2888	0.204	-0.099	0.364	53.57	0.395	0.435	1017	1057	-0.17947	0.113529	NC-003004-ME-Singapore-M.erythrochlamys-1991	3171	869	599	922	781	27.4046	18.8899	29.076	24.6295	43.5194	52.0341	53.7055	56.4806	46.2945	47.9659	303	242	166	346	28.666	15.7048	22.895	32.7342	48.439	61.4002	55.6291	51.561	44.3709	38.5998	323	308	243	183	30.5582
KX686590-SN-SouthKorea-G.	0.4312	0.2197	0.324	0.276	0.203	-0.08	0.374	52.84	0.385	0.429	1019	1057	-0.149574	0.115421	KX686590-SN-SouthKorea-G.procumbens-2015	3171	882	596	928	765	27.8146	18.7953	29.2652	24.1249	42.9202	51.9395	53.3901	57.0798	46.6099	48.0605	310	240	163	344	29.3283	15.421	22.7058	32.5449	47.9659	61.8732	55.2507	52.0341	44.7493	38.1268	318	315	243	181	30.0851
KU309314-BRI-SouthKorea-D	0.4335	0.2162	0.2912	0.3099	0.199	-0.097	0.366	51.37	0.406	0.435	1015	1057	-0.163292	0.119205	KU309314-BRI-SouthKorea-D.opposita-2015	3171	863	587	928	793	27.2154	18.5115	29.2652	25.0079	43.5194	52.2233	54.2731	56.4806	45.7269	47.7767	321	240	158	338	30.369	14.948	22.7058	31.9773	46.9253	62.3463	54.6831	53.0747	45.3169	37.6537	314	313	242	188	29.7067
KT246496-DO-SouthKorea-D.	0.4319	0.2171	0.2967	0.3062	0.197	-0.098	0.365	52.16	0.404	0.434	1016	1057	-0.157427	0.120151	KT246496-DO-SouthKorea-D.opposita-2015	3171	867	586	929	789	27.3415	18.48	29.2968	24.8817	43.3617	52.2233	54.1785	56.6383	45.8215	47.7767	320	241	157	339	30.2744	14.8534	22.8004	32.0719	46.9253	62.3463	54.8723	53.0747	45.1277	37.6537	315	314	241	187	29.8013
AF225954-ME-Singapore-M.e	0.4311	0.2202	0.3119	0.2888	0.204	-0.099	0.364	53.57	0.395	0.435	1017	1057	-0.17947	0.113529	AF225954-ME-Singapore-M.erythrochlamys-1991	3171	869	599	922	781	27.4046	18.8899	29.076	24.6295	43.5194	52.0341	53.7055	56.4806	46.2945	47.9659	303	242	166	346	28.666	15.7048	22.895	32.7342	48.439	61.4002	55.6291	51.561	44.3709	38.5998	323	308	243	183	30.5582
KT380023-RP1-SouthKorea-C	0.4268	0.2122	0.3325	0.2831	0.202	-0.098	0.365	52.39	0.382	0.428	1018	1057	-0.159603	0.117313	KT380023-RP1-SouthKorea-C.annuum-2013	3171	895	594	919	763	28.2245	18.7323	28.9814	24.0618	42.7941	52.2863	53.0432	57.2059	46.9568	47.7137	317	240	164	336	29.9905	15.5156	22.7058	31.7881	47.3037	61.7786	54.4939	52.6963	45.5061	38.2214	319	309	246	183	30.1798
KT380021-PAP1-SouthKorea-	0.4238	0.2159	0.3141	0.3012	0.204	-0.08	0.374	50.27	0.399	0.432	1018	1057	-0.146358	0.117313	KT380021-PAP1-SouthKorea-C.annuum-2013	3171	877	590	923	781	27.6569	18.6061	29.1075	24.6295	43.2356	52.2863	53.737	56.7644	46.263	47.7137	316	242	162	337	29.8959	15.3264	22.895	31.8827	47.2091	61.7786	54.7777	52.7909	45.2223	38.2214	316	314	241	186	29.8959
JX183234-RP7-SouthKorea-C	0.4652	0.1937	0.3247	0.2685	0.207	-0.113	0.357	50.74	0.357	0.42	1016	1057	-0.16632	0.117313	JX183234-RP7-SouthKorea-C.annuum-2011	3171	882	572	956	761	27.8146	18.0385	30.1482	23.9987	42.0372	51.8133	54.147	57.9628	45.853	48.1867	307	246	161	343	29.0445	15.2318	23.2734	32.4503	47.6821	61.4948	55.7237	52.3179	44.2763	38.5052	323	309	244	181	30.5582
JX183232-RP6-SouthKorea-C	0.4215	0.2206	0.3243	0.2897	0.211	-0.083	0.375	52.14	0.394	0.432	1018	1057	-0.172753	0.118259	JX183232-RP6-SouthKorea-C.annuum-2010	3171	887	601	913	770	27.9722	18.953	28.7922	24.2826	43.2356	52.2548	53.0747	56.7644	46.9253	47.7452	316	240	164	337	29.8959	15.5156	22.7058	31.8827	47.3983	61.7786	54.5885	52.6017	45.4115	38.2214	319	308	246	184	30.1798
JX183230-RP5-SouthKorea-C	0.421	0.218	0.3367	0.2775	0.201	-0.102	0.363	51.95	0.384	0.429	1019	1057	-0.164995	0.117313	JX183230-RP5-SouthKorea-C.annuum-2009	3171	897	600	914	760	28.2876	18.9215	28.8237	23.9672	42.8887	52.2548	52.7909	57.1113	47.2091	47.7452	316	240	164	337	29.8959	15.5156	22.7058	31.8827	47.3983	61.7786	54.5885	52.6017	45.4115	38.2214	318	309	247	183	30.0851
JX183228-RP4-SouthKorea-C	0.4249	0.2102	0.3389	0.2802	0.201	-0.105	0.361	51.89	0.379	0.428	1019	1057	-0.160076	0.117313	JX183228-RP4-SouthKorea-C.annuum-2007	3171	897	594	916	764	28.2876	18.7323	28.8868	24.0933	42.8256	52.381	52.9801	57.1744	47.0199	47.619	314	238	166	339	29.7067	15.7048	22.5166	32.0719	47.7767	61.7786	54.5885	52.2233	45.4115	38.2214	318	310	246	183	30.0851
JX183226-RP3-SouthKorea-C	0.4251	0.212	0.3363	0.2851	0.201	-0.098	0.365	52.17	0.382	0.425	1019	1057	-0.145222	0.119205	JX183226-RP3-SouthKorea-C.annuum-2007	3171	898	590	924	759	28.3191	18.6061	29.1391	23.9357	42.5418	52.2548	53.0747	57.4582	46.9253	47.7452	318	242	164	333	30.0851	15.5156	22.895	31.5043	47.0199	61.5894	54.3992	52.9801	45.6008	38.4106	319	313	242	183	30.1798
JX183224-RP2-SouthKorea-C	0.4194	0.2177	0.3474	0.2689	0.202	-0.107	0.361	52.4	0.377	0.429	1020	1057	-0.178335	0.118259	JX183224-RP2-SouthKorea-C.annuum-2007	3171	903	604	909	755	28.4768	19.0476	28.666	23.8095	42.8571	52.2863	52.4756	57.1429	47.5244	47.7137	314	239	166	338	29.7067	15.7048	22.6112	31.9773	47.6821	61.684	54.5885	52.3179	45.4115	38.316	318	306	249	184	30.0851
JX183222-RP1-SouthKorea-C	0.4282	0.213	0.3376	0.2776	0.202	-0.101	0.364	52.25	0.378	0.426	1018	1057	-0.171239	0.117313	JX183222-RP1-SouthKorea-C.annuum-2007	3171	903	594	918	756	28.4768	18.7323	28.9499	23.8411	42.5733	52.3179	52.7909	57.4267	47.2091	47.6821	318	240	164	335	30.0851	15.5156	22.7058	31.6935	47.2091	61.7786	54.3992	52.7909	45.6008	38.2214	322	308	246	181	30.4636
KC625518-SP-SouthKorea-S.	0.4254	0.215	0.3192	0.2953	0.21	-0.054	0.39	51.58	0.394	0.432	1018	1057	-0.157238	0.117313	KC625518-SP-SouthKorea-S.oleracea-2007	3171	882	593	920	776	27.8146	18.7007	29.0129	24.4718	43.1725	52.2863	53.4847	56.8275	46.5153	47.7137	315	240	164	338	29.8013	15.5156	22.7058	31.9773	47.4929	61.7786	54.6831	52.5071	45.3169	38.2214	318	312	243	184	30.0851
KC625517-SP2-SouthKorea-S	0.4382	0.2023	0.3205	0.2974	0.206	-0.093	0.368	51.49	0.383	0.427	1018	1057	-0.157994	0.118259	KC625517-SP2-SouthKorea-S.oleracea-2007	3171	884	582	933	772	27.8776	18.3538	29.4229	24.3456	42.6995	52.2233	53.7685	57.3005	46.2315	47.7767	315	244	162	336	29.8013	15.3264	23.0842	31.7881	47.1145	61.5894	54.8723	52.8855	45.1277	38.4106	320	310	245	182	30.2744
KC625516-SP1-SouthKorea-S	0.4393	0.2	0.3243	0.2946	0.205	-0.098	0.365	51.21	0.379	0.426	1018	1057	-0.16632	0.119205	KC625516-SP1-SouthKorea-S.oleracea-2007	3171	887	581	933	770	27.9722	18.3223	29.4229	24.2826	42.6049	52.2548	53.7055	57.3951	46.2945	47.7452	315	243	163	336	29.8013	15.421	22.9896	31.7881	47.2091	61.5894	54.7777	52.7909	45.2223	38.4106	320	310	245	182	30.2744
KC625515-PAP3-SouthKorea-	0.4368	0.2074	0.3175	0.2952	0.21	-0.078	0.378	50.69	0.386	0.428	1017	1057	-0.161116	0.120151	KC625515-PAP3-SouthKorea-C.annuum-2010	3171	884	585	930	772	27.8776	18.4484	29.3283	24.3456	42.7941	52.2233	53.6739	57.2059	46.3261	47.7767	319	240	163	335	30.1798	15.421	22.7058	31.6935	47.1145	61.8732	54.3992	52.8855	45.6008	38.1268	318	313	243	183	30.0851
KC625514-PAP2-SouthKorea-	0.4302	0.2122	0.3218	0.2894	0.209	-0.072	0.38	51.51	0.388	0.43	1019	1057	-0.165941	0.116367	KC625514-PAP2-SouthKorea-C.annuum-2010	3171	885	594	922	770	27.9092	18.7323	29.076	24.2826	43.0148	52.1917	53.3586	56.9852	46.6414	47.8083	315	238	166	338	29.8013	15.7048	22.5166	31.9773	47.6821	61.7786	54.4939	52.3179	45.5061	38.2214	319	311	244	183	30.1798
KC625513-P3-SouthKorea-P.	0.4249	0.2159	0.3196	0.2948	0.211	-0.055	0.39	51.58	0.394	0.432	1018	1057	-0.156954	0.117313	KC625513-P3-SouthKorea-P.sativum-2007	3171	882	594	920	775	27.8146	18.7323	29.0129	24.4402	43.1725	52.2548	53.4532	56.8275	46.5468	47.7452	315	240	164	338	29.8013	15.5156	22.7058	31.9773	47.4929	61.7786	54.6831	52.5071	45.3169	38.2214	318	312	243	184	30.0851
KC625512-P2-SouthKorea-P.	0.4254	0.215	0.3192	0.2957	0.21	-0.053	0.391	51.49	0.394	0.431	1018	1057	-0.159697	0.117313	KC625512-P2-SouthKorea-P.sativum-2007	3171	883	593	921	774	27.8461	18.7007	29.0445	24.4087	43.1094	52.2548	53.4532	56.8906	46.5468	47.7452	316	241	164	336	29.8959	15.5156	22.8004	31.7881	47.3037	61.684	54.5885	52.6963	45.4115	38.316	318	312	243	184	30.0851
KC625511-GP5-SouthKorea-C	0.4213	0.2222	0.3355	0.2765	0.205	-0.099	0.365	53.11	0.386	0.429	1019	1057	-0.158278	0.117313	KC625511-GP5-SouthKorea-C.annuum-2012	3171	898	602	913	758	28.3191	18.9845	28.7922	23.9041	42.8887	52.2233	52.6963	57.1113	47.3037	47.7767	314	239	165	339	29.7067	15.6102	22.6112	32.0719	47.6821	61.7786	54.6831	52.3179	45.3169	38.2214	322	310	245	180	30.4636
KC625510-GP4-SouthKorea-C	0.4213	0.2222	0.3342	0.2779	0.204	-0.099	0.365	53.17	0.387	0.429	1019	1057	-0.158278	0.117313	KC625510-GP4-SouthKorea-C.annuum-2012	3171	898	602	913	758	28.3191	18.9845	28.7922	23.9041	42.8887	52.2233	52.6963	57.1113	47.3037	47.7767	315	239	165	338	29.8013	15.6102	22.6112	31.9773	47.5875	61.7786	54.5885	52.4125	45.4115	38.2214	322	310	245	180	30.4636
KC625509-GP2-SouthKorea-C	0.4225	0.2222	0.3355	0.2751	0.204	-0.099	0.365	53.16	0.385	0.428	1019	1057	-0.158278	0.117313	KC625509-GP2-SouthKorea-C.annuum-2012	3171	899	602	914	756	28.3507	18.9845	28.8237	23.8411	42.8256	52.1917	52.6648	57.1744	47.3352	47.8083	315	239	165	338	29.8013	15.6102	22.6112	31.9773	47.5875	61.7786	54.5885	52.4125	45.4115	38.2214	322	310	245	180	30.4636
KC625508-BB9-SouthKorea-B	0.4245	0.2111	0.344	0.273	0.209	-0.084	0.374	52.17	0.375	0.427	1019	1057	-0.167266	0.117313	KC625508-BB9-SouthKorea-Bean-2006	3171	900	592	918	761	28.3822	18.6692	28.9499	23.9987	42.6679	52.381	52.9486	57.3321	47.0514	47.619	314	241	163	339	29.7067	15.421	22.8004	32.0719	47.4929	61.7786	54.8723	52.5071	45.1277	38.2214	317	309	246	185	29.9905
KC625507-BB5-SouthKorea-B	0.4145	0.2252	0.3159	0.2981	0.208	-0.064	0.384	52.95	0.405	0.437	1018	1057	-0.159981	0.116367	KC625507-BB5-SouthKorea-Bean-2006	3171	878	610	906	777	27.6884	19.2368	28.5714	24.5033	43.7401	52.1917	53.0747	56.2599	46.9253	47.8083	316	235	170	336	29.8959	16.0833	22.2327	31.7881	47.8713	61.684	54.0208	52.1287	45.9792	38.316	315	312	245	185	29.8013
KC625506-BB2-SouthKorea-B	0.4557	0.1993	0.3286	0.2719	0.206	-0.09	0.37	50.81	0.364	0.422	1016	1057	-0.179186	0.118259	KC625506-BB2-SouthKorea-Bean-2006	3171	886	573	947	765	27.9407	18.07	29.8644	24.1249	42.1949	52.0656	53.9893	57.8051	46.0107	47.9344	302	245	161	349	28.5714	15.2318	23.1788	33.018	48.2498	61.5894	56.1968	51.7502	43.8032	38.4106	329	311	241	176	31.1258
KC634010-PAP1-SouthKorea-	0.4238	0.2159	0.3154	0.2999	0.203	-0.08	0.374	50.27	0.398	0.432	1018	1057	-0.149953	0.118259	KC634010-PAP1-SouthKorea-C.annuum-2010	3171	879	590	923	779	27.72	18.6061	29.1075	24.5664	43.1725	52.2863	53.6739	56.8275	46.3261	47.7137	316	242	162	337	29.8959	15.3264	22.895	31.8827	47.2091	61.7786	54.7777	52.7909	45.2223	38.2214	317	314	241	185	29.9905
AB013616-MB7-Japan-Bean-1	0.4146	0.2184	0.3146	0.31	0.204	-0.101	0.363	51.16	0.407	0.433	1018	1057	-0.166414	0.117313	AB013616-MB7-Japan-Bean-1997	3171	888	593	909	781	28.0038	18.7007	28.666	24.6295	43.3302	52.6332	53.2955	56.6698	46.7045	47.3668	319	240	162	336	30.1798	15.3264	22.7058	31.7881	47.1145	61.9678	54.4939	52.8855	45.5061	38.0322	322	312	243	180	30.4636
LC497425-Gyp-SouthKoreaGa	0.433	0.2171	0.3206	0.2779	0.203	-0.079	0.375	53.24	0.385	0.431	1019	1057	-0.154021	0.116367	LC497425-Gyp-SouthKoreaGangwon-G.procumbens-2016	3171	876	595	928	772	27.6254	18.7638	29.2652	24.3456	43.1094	51.971	53.6108	56.8906	46.3892	48.029	308	239	164	346	29.1391	15.5156	22.6112	32.7342	48.2498	61.8732	55.3453	51.7502	44.6547	38.1268	316	314	243	184	29.8959
KX234810-BR-SouthKoreaAnd	0.4335	0.2162	0.2912	0.3099	0.199	-0.097	0.366	51.37	0.406	0.435	1015	1057	-0.163292	0.119205	KX234810-BR-SouthKoreaAndong-D.opposita-2015	3171	863	587	928	793	27.2154	18.5115	29.2652	25.0079	43.5194	52.2233	54.2731	56.4806	45.7269	47.7767	321	240	158	338	30.369	14.948	22.7058	31.9773	46.9253	62.3463	54.6831	53.0747	45.3169	37.6537	314	313	242	188	29.7067
AB746939-Ty-Japan-G.trifl	0.4375	0.2095	0.3393	0.2665	0.199	-0.11	0.358	50.43	0.368	0.425	1018	1057	-0.150331	0.115421	AB746939-Ty-Japan-G.triflora-2012	3171	894	584	930	763	28.193	18.4169	29.3283	24.0618	42.4787	52.2548	53.3901	57.5213	46.6099	47.7452	310	236	164	347	29.3283	15.5156	22.3273	32.8288	48.3444	62.157	55.1561	51.6556	44.8439	37.843	319	316	239	183	30.1798
AB032403-IA-Japan-G.trifl	0.4028	0.235	0.3138	0.3049	0.198	-0.106	0.36	53.09	0.417	0.436	1019	1057	-0.165184	0.114475	AB032403-IA-Japan-G.triflora-1999	3171	883	604	905	779	27.8461	19.0476	28.5399	24.5664	43.614	52.4125	53.1063	56.386	46.8937	47.5875	314	246	155	342	29.7067	14.6641	23.2734	32.3557	47.0199	62.0624	55.6291	52.9801	44.3709	37.9376	323	311	246	177	30.5582
MK118749-LN-ChinaLiaoning	0.4494	0.1979	0.3252	0.2816	0.197	-0.117	0.352	50.26	0.371	0.423	1017	1057	-0.189309	0.117313	MK118749-LN-ChinaLiaoning-S.indicum-2017	3171	889	572	941	769	28.0353	18.0385	29.6752	24.251	42.2895	52.2863	53.9262	57.7105	46.0738	47.7137	307	243	165	342	29.0445	15.6102	22.9896	32.3557	47.9659	61.4002	55.3453	52.0341	44.6547	38.5998	328	312	237	180	31.0312
AB018698-IP-Japan-C.annuu	0.4413	0.2172	0.3381	0.2575	0.211	-0.094	0.368	50.89	0.369	0.423	1017	1057	-0.188269	0.117313	AB018698-IP-Japan-C.annuum-1998	3171	895	588	935	753	28.2245	18.543	29.486	23.7465	42.2895	51.971	53.2324	57.7105	46.7676	48.029	305	247	160	345	28.8553	15.1372	23.368	32.6395	47.7767	61.4948	56.0076	52.2233	43.9924	38.5052	328	308	241	180	31.0312
AF228423-P158-China-C.qui	0.4162	0.2266	0.3338	0.2786	0.209	-0.077	0.378	52.77	0.391	0.432	1018	1057	-0.171145	0.118259	AF228423-P158-China-C.quinoa-2000	3171	892	604	910	765	28.1299	19.0476	28.6976	24.1249	43.1725	52.2548	52.8225	56.8275	47.1775	47.7452	312	241	163	341	29.5175	15.421	22.8004	32.2611	47.6821	61.7786	55.0615	52.3179	44.9385	38.2214	320	309	245	183	30.2744
KY606993-Anhui-ChinaAnhui	0.4143	0.2186	0.335	0.2857	0.197	-0.112	0.357	52.13	0.39	0.431	1020	1057	-0.149385	0.116367	KY606993-Anhui-ChinaAnhui-Bean-2015	3171	892	598	912	769	28.1299	18.8584	28.7606	24.251	43.1094	52.381	53.0117	56.8906	46.9883	47.619	314	241	162	340	29.7067	15.3264	22.8004	32.1665	47.4929	61.8732	54.9669	52.5071	45.0331	38.1268	316	311	246	184	29.8959
KJ825857-Hunan-ChinaHunan	0.4142	0.2262	0.3296	0.2763	0.206	-0.045	0.395	51.87	0.393	0.433	1019	1057	-0.137559	0.114475	KJ825857-Hunan-ChinaHunan-Chilli-2013	3171	887	612	910	762	27.9722	19.2999	28.6976	24.0303	43.3302	52.0025	52.7278	56.6698	47.2722	47.9975	312	239	167	339	29.5175	15.7994	22.6112	32.0719	47.8713	61.5894	54.6831	52.1287	45.3169	38.4106	313	314	250	180	29.6121
AB011007-Phi-Philippines-	0.4088	0.2309	0.3236	0.2923	0.198	-0.106	0.361	52.23	0.405	0.434	1023	1057	-0.140492	0.114475	AB011007-Phi-Philippines-P.cablin-1998	3171	884	596	912	779	27.8776	18.7953	28.7606	24.5664	43.3617	52.444	53.327	56.6383	46.673	47.556	311	243	157	346	29.4229	14.8534	22.9896	32.7342	47.5875	62.157	55.7237	52.4125	44.2763	37.843	318	315	239	185	30.0851
	0.427426	0.215998	0.324386	0.286183	0.204238	-0.0900476	0.369667	51.9283	0.388262	0.429952	1017.98	1057	-0.162324	0.117245	#DIV/0!	3171	886.095	593.452	921.429	770.024	27.9437	18.715	29.058	24.2833	42.9983	52.227	53.3413	57.0017	46.6587	47.773	313.548	240.762	163	339.69	29.6639	15.421	22.7779	32.1372	47.5582	61.8011	54.9151	52.4418	45.0849	38.1989	319.286	311.119	243.69	182.905	30.2068
	0.0117838	0.00857328	0.0142754	0.0137871	0.0042702	0.0172131	0.00988388	0.947744	0.0132224	0.00420773	1.48961	0	0.0116235	0.00156901	#DIV/0!	0	11.2159	9.14171	10.8609	10.7442	0.353701	0.288291	0.342506	0.338828	0.424427	0.151513	0.487069	0.424427	0.487069	0.151513	4.83484	2.46744	3.04439	3.91051	0.457412	0.288021	0.233438	0.369963	0.428474	0.244403	0.490128	0.428474	0.490128	0.244403	3.68441	2.36026	2.6085	2.63938	0.348573
[truncated: 24 more columns]
